# Supplementary material for: DigChem: Identification of disease-gene-chemical relationships from Medline abstracts
Source: PLoS Comput Biol. 2019 May 15;15(5):e1007022. doi: 10.1371/journal.pcbi.1007022 (PMC6519793; doi:10.1371/journal.pcbi.1007022)
Supplement: S1 Table — (XLSX) [file pcbi.1007022.s003.xlsx]

## Sheet: Sheet1
Supplementary Table 1. Example sentence pairs of post-processing cases
Case 1. incorrectly recognized gene, chemical, disease mentions from NER tools
PubMed ID	Gene-chemical sentence	Gene ID	Gene term	Chemical ID	Chemical term	Disease sentence	Disease ID	Disease term
19522249	The posttranslational modification of apoE, such as the presence of sialic acid moieties, may be involved in the regulation of lipid transport to the brain.	348	apoE	D019158	sialic acid	Apolipoprotein E (apoE) in human cerebrospinal fluid (CSF) is extensively sialylated, and the sialylation of certain proteins is known to modulate their biological function	D000544	Apolipoprotein E
9221907	The evidence that betaA4 is central to the pathology of Alzheimer's disease (AD) came from the identification of several missense mutations in the amyloid precursor protein (APP) gene co-segregating with familial AD (FAD)	351	amyloid precursor protein	D005182	FAD	The evidence that betaA4 is central to the pathology of Alzheimer's disease (AD) came from the identification of several missense mutations in the amyloid precursor protein (APP) gene co-segregating with familial AD (FAD)	D000544	Alzheimer's disease
19158826	Aliskiren 300 mg significantly lowered both SBP -3.0 (-4.0, -2.0) and DBP -1.7 (-2.3, -1.0) as compared to aliskiren 150 mg	8991	SBP	C446481	aliskiren	We conducted a systematic review and meta-analysis of double-blind randomized controlled trials to quantify the dose-related systolic (SBP) and diastolic blood pressure (DBP) lowering efficacy of renin inhibitors vs placebo in the treatment of adults with primary hypertension	D006973	hypertension
9315301	The C1166 variant, an A to C substitution polymorphism at the 1166 position of the angiotensin II type I (AT1) receptor, has been previously associated with hypertension in Caucasians	1039464	C1166	None	Caucasians	The C1166 variant, an A to C substitution polymorphism at the 1166 position of the angiotensin II type I (AT1) receptor, has been previously associated with hypertension in Caucasians	D006973	hypertension
17623085	PDE5 inhibitors lower pulmonary arterial pressure (PAP) in PPHTN	8654	PDE5	CHEBI:17985	PAP	BACKGROUND: Portopulmonary hypertension (PPHTN) is a severe complication in liver cirrhosis	D006973	hypertension
17639499	METHODS: Id1, Id2, or Id3 were silenced in PCA cell lines LNCaP, DU145, and PC3 using gene-specific small interfering RNA (siRNA)	3397	Id1	None	DU145	BACKGROUND: The inhibitor of differentiation (Id) proteins are expressed in prostate cancer (PCA)	D011471	prostate cancer
9508192	PURPOSE: Irinotecan (CPT-11) is effective against small-cell lung cancer (SCLC) as monotherapy	963084	CPT-11	C051890	CPT-11	The median response duration was 8.0 months for LD patients and 6.6 months for ED patients	D004194	ED
16673816	The down-regulation of ER gene by daidzein influences the growth of PC-3 cells directly	57332	PC-3	C004742	daidzein	OBJECTIVE: To explore the mechanisms by which genistein and daidzein inhibit the growth of prostate cancer cells	D011471	prostate cancer
19318483	CONCLUSION: Locoregional application of CDUPRT-GDEPT and IL-12/IL-18 was effective against local and systemic prostate cancer and improved survival	16173	IL-18	D018664	IL-12	CONCLUSION: Locoregional application of CDUPRT-GDEPT and IL-12/IL-18 was effective against local and systemic prostate cancer and improved survival	D011471	local and systemic prostate cancer
21576088	Abcc10(-/-) null mice treated with paclitaxel exhibited increased lethality associated with neutropenia and marked bone marrow toxicity	224814	Abcc10	D017239	paclitaxel	Abcc10(-/-) null mice treated with paclitaxel exhibited increased lethality associated with neutropenia and marked bone marrow toxicity	D006973	increased lethality
Case 2. an experimental procedure or purpose of research
PubMed ID	Gene-chemical sentence	Gene ID	Gene term	Chemical ID	Chemical term	Disease sentence	Disease ID	Disease term
16216740	A 45-year-old woman with breast cancer overexpressing HER2 and metastasizing to choroidal plexus, lymph nodes and skin received a combination of trastuzumab and paclitaxel as first-line treatment	2064	HER2	D017239	paclitaxel	A 45-year-old woman with breast cancer overexpressing HER2 and metastasizing to choroidal plexus, lymph nodes and skin received a combination of trastuzumab and paclitaxel as first-line treatment	D001943	breast cancer
17431117	The TRAIL- and drug-resistant prostate carcinoma PC-3 cell line was treated with CDDP, VP-16, ADR, and vincristine	8743	TRAIL	D005047	VP-16	The TRAIL- and drug-resistant prostate carcinoma PC-3 cell line was treated with CDDP, VP-16, ADR, and vincristine	D011471	drug-resistant prostate carcinoma
20729295	In this study, we use prostate cancer cell lines to test the hypothesis that resveratrol inhibits cellular proliferation in both AR-dependent and -independent mechanisms	367	AR	C059514	resveratrol	Over-expression of AR and upregulation of AR transcriptional activity are often observed in the later stages of prostate cancer	D011471	prostate cancer
2849206	This hypothesis is further supported by the finding that when heme synthesis is blocked, hypoxia-, cobalt-, and nickel-induced Epo production are all markedly inhibited	2056	Epo	D006418	heme	This hypothesis is further supported by the finding that when heme synthesis is blocked, hypoxia-, cobalt-, and nickel-induced Epo production are all markedly inhibited	D000860	hypoxia
176891	We propose the hypothesis that Tsk might act by causing defective cell receptors with high affinity for a somatomedin-like factor promoting growth of cartilage, bone, and connective tissue and low affinity for a multiplication-stimulating factor promoting embryonic growth.	14118	Tsk	D013002	somatomedin	We propose the hypothesis that Tsk might act by causing defective cell receptors with high affinity for a somatomedin-like factor promoting growth of cartilage, bone, and connective tissue and low affinity for a multiplication-stimulating factor promoting embryonic growth.	D006130	embryonic growth
2358898	To test the hypothesis that hyaluronidase might prevent skin injury associated with extravasations, a reliable skin injury model in immature pigs was created using subcutaneous CaCl2 injections	396998	hyaluronidase	CHEBI:3312	CaCl2	To test the hypothesis that hyaluronidase might prevent skin injury associated with extravasations, a reliable skin injury model in immature pigs was created using subcutaneous CaCl2 injections	D012871	skin injury
1860093	HYPOTHESIS: Reduction of plasma angiotensin II inhibits release of noradrenaline in response to a sympathetic nervous system stimulus	183	angiotensin II	D009638	noradrenaline	SETTING: Ambulatory hypertension clinic with admission to clinical investigation unit overnight for interventions	D006973	hypertension
19331197	Patients with HER2-negative tumors received weekly paclitaxel 80 mg/m2 (days 1, 8, 15) followed by a 1-week break for 4 cycles	2064	HER2	D017239	paclitaxel	In conclusion, combined neoadjuvant weekly paclitaxel and trastuzumab achieved high clinical and pathological response rates for HER2 -overexpressing breast cancers, despite the omission of an anthracycline.	D001943	breast cancers
14622134	Here, we test the hypothesis that androgens act as endogenous modulators of beta-amyloid protein (Abeta) levels	54226	Abeta	D000728	androgens	These findings suggest that age-related androgen depletion may result in accumulation of Abeta in the male brain and thereby act as a risk factor for the development of AD.	D000544	AD
9707211	In group 2 early-onset treatment with the ACE inhibitor enalapril was initiated after proteinuria was >40 mg/d	24310	ACE	D004656	enalapril	These findings support the use of ACE inhibition for treatment in hypertensive encephalopathy.	D006973	hypertensive
Case 3. a sentence pair that explicitly expresses no relation among gene, chemical and protein
PubMed ID	Gene-chemical sentence	Gene ID	Gene term	Chemical ID	Chemical term	Disease sentence	Disease ID	Disease term
11883869	Production and biological actions of IGFs are negatively influenced by cortisol hypersecretion and DHEAS decrease in patients with AD.	6822	DHEAS	D006854	cortisol	Production and biological actions of IGFs are negatively influenced by cortisol hypersecretion and DHEAS decrease in patients with AD.	D000544	AD
14562033	No p21 induction was observed by paclitaxel in AI cells	1026	p21	D017239	paclitaxel	Using a series of deletion of p21 reporter constructs, we found that vinorelbine mediated p21 induction in a p53-dependent manner in AD cells	D000544	AD
12444551	This raises the possibility that overexpression of G1/S cyclins renders growth of ER-positive breast cancer hormone-independent and resistant to treatment with antiestrogens	2099	ER	D020847	antiestrogens	This raises the possibility that overexpression of G1/S cyclins renders growth of ER-positive breast cancer hormone-independent and resistant to treatment with antiestrogens	D001943	breast cancer
15534085	No substantial association was found between the number of LYVE-1-positive vessels and the number of CD31 or vascular endothelial growth factor receptor-3-positive vessels, or vascular endothelial growth factor-C expression	10894	LYVE-1	D042582	vascular endothelial growth factor-C	CONCLUSIONS: A high peritumoral lymph vessel density is associated with a poor outcome in ductal breast cancer.	D001943	ductal breast cancer
19590508	The thiazolidinediones neither influenced TNFalpha-induced NF-kappaB activation nor influenced the inhibitory effect of telmisartan in this process	7124	TNFalpha	C084178	telmisartan	Telmisartan is an angiotensin-II type 1 receptor (AT1R) blocker, currently used to treat patients with hypertension	D006973	hypertension
15219090	Hypertensive patients had higher levels of creatinine (mg/dl) (8.8 +/- 2.3 vs 8.5 +/- 2.3; p = 0.006) and serum albumin (g/dl) (3.9 +/- 0.4 vs 3.8 +/- 0.4; p < 0.001), and lower C-reactive protein (CRP) (mg/dl) (12.3 +/- 19.7 vs 16.1 +/- 25.15; p < 0.001)	1401	C-reactive protein	D003404	creatinine	Identification of potentially reversible factors associated with hypertension would be rational fist step in designing and effective therapeutic strategy	D006973	hypertension
24163230	Overall, superior anti-tumor activity with combination of PAN with BEZ235 was independent of AR status	367	AR	C531198	BEZ235	For this reason, inhibition of such targets is an exciting avenue for the development of novel therapeutic strategies to treat patients with advanced PCa	D011471	PCa
11883869	Production and biological actions of IGFs are negatively influenced by cortisol hypersecretion and DHEAS decrease in patients with AD.	6822	DHEAS	D006854	cortisol	Production and biological actions of IGFs are negatively influenced by cortisol hypersecretion and DHEAS decrease in patients with AD.	D000544	AD
14747664	Both isomers inhibited functional vascularization of a matrigel pellet in vivo and decreased serum VEGF concentrations; the t10,c12 isomer also decreased the proangiogenic hormone leptin (P < 0.05)	22339	VEGF	D020738	leptin	Moreover, we propose that each CLA isomer uniquely modifies the mammary stromal "soil" in a manner that is useful for chemoprevention of breast cancer.	D001943	breast cancer
20351071	RESULTS: Numerous classes of agents have been combined with docetaxel in phase II studies in CRPC, including tyrosine kinase inhibitors, antiangiogenic agents, bone-targeted agents, BCL-2 inhibitors, chemotherapies, immunologic agents, and vitamin D analogs	596	BCL-2	C067311	docetaxel	BACKGROUND: Once castration resistance is documented and secondary hormone therapy is ineffective, standard treatment of metastatic prostate cancer is docetaxel, with bisphosphonates and radiopharmaceuticals administered to treat bone symptoms	D011471	prostate cancer
Case 4. diseases in the disease sentence are not related with genes and chemicals in the gene-chemical sentence
PubMed ID	Gene-chemical sentence	Gene ID	Gene term	Chemical ID	Chemical term	Disease sentence	Disease ID	Disease term
1611059	Amiridin was found to inhibit MAO-B activity at 5 x 10(-4) M concentration only	25750	MAO-B	C049860	Amiridin	The therapeutical effects of amiridin and tacrine in treatment of Alzheimer disease were not related to their action on MAO-A and -B activity.	D000544	Alzheimer disease
1378987	NADPH-d has been found to be colocalized with somatostatin (SOM) and neuropeptide Y (NPY) in neuronal populations of several forebrain regions	4852	neuropeptide Y	D009249	NADPH	In AD, however, a significant atrophy of somatostatin neurons in temporal cortex was found, whereas no further cell shrinkage was noted for NPY as compared to aged controls	D000544	AD
15904673	Combined addition of human recombinant TNF-alpha with calcitriol or CB1093 cause enhanced effect in induction of apoptosis	7124	TNF-alpha	D002117	calcitriol	Nor does calcitriol affect transcriptional regulation of cytokine (IL-1, IL-6) and cytokine receptor genes in LNCaP and PC-3 prostate cancer cell lines	D011471	PC-3 prostate cancer
25787629	Prostasin is regulated by aldosterone in the kidney and may activate the epithelial sodium channel (ENaC)	5652	Prostasin	D000450	aldosterone	Preeclampsia is characterized by disturbed placentation, suppression of aldosterone and avid renal sodium retention with hypertension	D006973	hypertension
16393696	We also showed that resveratrol (RSV) stimulates IGF-II in ER(+) breast cancer cells	3481	IGF-II	C059514	resveratrol	Cathepsin D (CD) is an enzyme that promotes breast cancer	D001943	breast cancer
20054641	Inhibition of endogenous miR-128a resulted in resensitization of the letrozole-resistant lines to TGFb growth inhibitory effects	406915	miR-128a	C067431	letrozole	Resistance to endocrine therapy agents has presented a clinical obstacle in the treatment of hormone-dependent breast cancer	D001943	breast cancer
15913946	In mice, interleukin-2 added to tamoxifen increased their mutual anti-tumor activities	3558	interleukin-2	D013629	tamoxifen	Distant metastases from breast cancer are incurable	D001943	breast cancer
23129026	Resveratrol is a polyphenol that is mainly found in grapes and red wine and has been reported to be a caloric restriction (CR) mimetic driven by Sirtuin 1 (SIRT1) activation	93759	Sirtuin 1	C059514	Resveratrol	In this study, we examined the role of dietary resveratrol in SAMP8 mice, a model of age-related AD	D000544	AD
18054360	Doxycycline also prevented excessive collagen and elastin deposition in the vascular wall	25043	elastin	D004318	Doxycycline	Altered activity of matrix metalloproteinases (MMPs) is implicated in the vascular remodeling of hypertension	D006973	hypertension
8247223	The mutation results in a valine to isoleucine change in APP (APP717 Val-->Ile)	351	APP	CHEBI:27266	valine	Although the majority of cases of AD are sporadic, the most consistent risk factor detected in several epidemiological studies has been a positive family history of the disease (14,21)	D000544	AD
