# Supplementary material for: DigChem: Identification of disease-gene-chemical relationships from Medline abstracts
Source: PLoS Comput Biol. 2019 May 15;15(5):e1007022. doi: 10.1371/journal.pcbi.1007022 (PMC6519793; doi:10.1371/journal.pcbi.1007022)
Supplement: S2 Table — (XLSX) [file pcbi.1007022.s004.xlsx]

## Sheet: Sheet1
Supplementary Table 3. Performance of relationship classification models.
Input Data		CNN			LSTM			bi-LSTM			GRU			bi-GRU
		Precision	Recall	F-score	Precision	Recall	F-score	Precision	Recall	F-score	Precision	Recall	F-score	Precision	Recall	F-score
Sequential concatenation	Gene-chemical sent. Followed by disease	0.679	0.714	0.696	0.715	0.734	0.724	0.708	0.774	0.74	0.708	0.717	0.712	0.726	0.71	0.718
	Disease followed by gene-chemical sent.	0.702	0.691	0.696	0.703	0.729	0.716	0.69	0.781	0.732	0.707	0.699	0.703	0.686	0.787	0.733
Horizontal alignment	First words of two sentences	0.691	0.757	0.723	0.705	0.762	0.732	0.712	0.782	0.745	0.691	0.724	0.707	0.7	0.755	0.727
	Chemical term and disease term	0.694	0.805	0.745	0.711	0.755	0.732	0.729	0.765	0.747	0.688	0.76	0.722	0.713	0.743	0.728
	Gene term and disease term	0.71	0.784	0.745	0.71	0.768	0.738	0.707	0.835	0.766	0.709	0.74	0.724	0.701	0.775	0.736
