# Supplementary material for: DigChem: Identification of disease-gene-chemical relationships from Medline abstracts
Source: PLoS Comput Biol. 2019 May 15;15(5):e1007022. doi: 10.1371/journal.pcbi.1007022 (PMC6519793; doi:10.1371/journal.pcbi.1007022)
Supplement: S4 Table — (XLSX) [file pcbi.1007022.s006.xlsx]

## Sheet: Sheet1
Supplementary Table 4. Performance of the proposed model for different amount of positive and negative samples.
# of positive sentence pairs	# of negative sentence pairs	Precision	Recall	F-score
500	500	0.751	0.726	0.738
600	600	0.713	0.788	0.748
700	700	0.724	0.772	0.747
800	800	0.736	0.782	0.758
900	900	0.723	0.797	0.758
500	1000	0.634	0.562	0.596
600	1000	0.676	0.6	0.636
700	1000	0.67	0.699	0.684
800	1000	0.705	0.738	0.721
900	1000	0.72	0.756	0.737
1000	1000	0.707	0.835	0.766
