# Supplementary material for: DigChem: Identification of disease-gene-chemical relationships from Medline abstracts
Source: PLoS Comput Biol. 2019 May 15;15(5):e1007022. doi: 10.1371/journal.pcbi.1007022 (PMC6519793; doi:10.1371/journal.pcbi.1007022)
Supplement: S5 Table — (XLSX) [file pcbi.1007022.s007.xlsx]

## Sheet: Sheet1
Supplementary Table 5. Breakdown of NER errors of post-processing.
		NER error
		Gene	Chemical	Disease	2 entities	Total
For generating post-processing rules	Before	12	13	6	7	38
	After	11	10	2	6	29
For testing	Filtered sentences	2	6	16	2	26
	Non-filtered sentences	3	2	1	2	8
*2 entities: NER error occurred both in gene and chemical mentions, or occurred both in chemical and disease mentions.
