# Supplementary material for: DigChem: Identification of disease-gene-chemical relationships from Medline abstracts
Source: PLoS Comput Biol. 2019 May 15;15(5):e1007022. doi: 10.1371/journal.pcbi.1007022 (PMC6519793; doi:10.1371/journal.pcbi.1007022)
Supplement: S6 Table — (XLSX) [file pcbi.1007022.s008.xlsx]

## Sheet: Sheet1
Supplementary Table 6. Evidence sentence pairs for ten most frequently recognized relationships.
PubMed ID	Gene-chemical sentence	Gene ID	Gene term	Chemcial ID	Chemical term	Disease sentence	Disease ID	Disease term
18286202	CONCLUSIONS/SIGNIFICANCE: These results reveal a role of IRE1alpha in insulin mRNA expression under ER stress conditions caused by chronic high glucose	3630	insulin	D005947	glucose	This mechanism may also be involved in suppression of the autoimmune type 1 diabetes by reducing the amount of misfolded insulin, which could be a source of "neo-autoantigens."	D003920	diabetes
15502249	In type 2 diabetes, the etiology of the resistance ranges from post-receptor defects in the insulin signaling pathway to excessive production of adipocyte derived cytokines that antagonize insulin action to mitochondrial defects that interfere with glucose disposal	3630	insulin	D005947	glucose	Diabetes mellitus is a complex multi-system disorder that may be classified as autoimmune mediated type 1 diabetes, or as insulin resistance associated type 2 diabetes	D003920	Diabetes mellitus
19135250	Insulin secretion could be detected and increased significantly by adding KCL in high glucose concentration in vitro	3630	insulin	D005947	glucose	Islet-like cells derived from embryonic stem (ES) cells may be a promising therapeutic option for future diabetes treatment	D003920	diabetes
15551048	Defects in glucose-triggered insulin secretion, possibly exacerbated by a decrease in beta cell mass, are ultimately responsible for the development of type 2 diabetes	3630	insulin	D005947	glucose	A full understanding of the mechanisms by which glucose and other nutrients trigger insulin secretion will probably be essential to allow for the development of new therapies of type 2 diabetes and for the derivation of "artificial" beta cells from embryonic stem cells as a treatment for type 1 diabetes	D003920	diabetes
10342809	In type 2 diabetes, chronic hyperglycemia has been suggested to be detrimental to beta-cell function, causing reduced glucose-stimulated insulin secretion and disproportionately elevated proinsulin	3630	insulin	D005947	glucose	We conclude that cultured human islets are sensitive to the deleterious effect of high glucose concentrations at multiple functional levels, and that such mechanisms may play an important role in the decreased insulin production and secretion of type 2 diabetic patients.	D003920	diabetic
16193292	In animal studies, ovariectomy is associated with decreased insulin secretion and increased risk of diabetes, whereas oestrogen administration protects against diabetes and increases the insulin response to glucose	3630	insulin	D005947	glucose	In animal studies, ovariectomy is associated with decreased insulin secretion and increased risk of diabetes, whereas oestrogen administration protects against diabetes and increases the insulin response to glucose	D003920	diabetes
2894103	Our results showed the expected increased insulin secretion by the B-cells in response to high glucose	3630	insulin	D005947	glucose	The diabetic animals were used to provide A- and B-cell enriched islets	D003920	diabetic
15816204	In conclusion, proinsulin may play an important role in glucose control in SU-treated type 2 diabetes, but the effect is reduced in SUf patients.	3630	insulin	D005947	glucose	In conclusion, proinsulin may play an important role in glucose control in SU-treated type 2 diabetes, but the effect is reduced in SUf patients.	D003920	diabetes mellitus
6357913	It is concluded that insulin deficiency leads to (a) increased hepatic glucose production, and (b) the development of marked peripheral insulin resistance, which is reversed by insulin treatment.	3630	insulin	D005947	glucose	In contrast, following 10-14 days of insulin treatment, an improvement of glucose disposal was seen in all diabetic dogs	D003920	diabetic
23393692	These include increased insulin secretion, improvement in insulin sensitivity, enhanced glucose uptake by adipose and muscle tissues, inhibition of glucose absorption from intestine, inhibition of glucose production from hepatocytes and anti-inflammatory activities	3630	insulin	D005947	glucose	The pharmacological activities have highlighted the potential efficacy of these herbal medicines in the management of diabetes.	D003920	diabetes
23440701	This ability to down-regulate Bcr-Abl protein levels through the induction of autophagy may be an additional and important feature of the activity of imatinib.	25	Bcr-Abl	C097613	imatinib	Chronic Myeloid Leukemia (CML) is a disease of hematopoietic stem cells which harbor the chimeric gene Bcr-Abl	D015464	Chronic Myeloid Leukemia
24527087	Western blot analysis and protein tyrosine kinase activity assays showed that imatinib inhibited BCR-ABL protein tyrosine kinase activity	25	BCR-ABL	C097613	imatinib	The in vitro data thus markedly indicate a potential clinical application of imatinib for patients with CML in the megakaryocytic crisis phase.	D015464	CML
17364993	Imatinib blocks proliferation and induces apoptosis of BCR-ABL-expression in CML	25	BCR-ABL	C097613	Imatinib	Imatinib is one of the most recent medications used for the treatment of chronic myeloid leukemia (CML) and gastrointestinal stromal tumor (GIST)	D015464	chronic myeloid leukemia
15256422	Imatinib mesylate (Gleevec, STI571), a Bcr-Abl kinase inhibitor, selectively inhibits proliferation and promotes apoptosis of CML cells	25	Bcr-Abl	C097613	Imatinib mesylate	Despite the success of imatinib mesylate in the treatment of CML, resistance is observed, particularly in advanced disease	D015464	CML
17187856	Currently, the most effective treatment of CML is the inhibition of Bcr-Abl activity by imatinib mesylate (Gleevec)	25	Bcr-Abl	C097613	imatinib	Currently, the most effective treatment of CML is the inhibition of Bcr-Abl activity by imatinib mesylate (Gleevec)	D015464	CML
21292323	Imatinib inhibits the ABL tyrosine kinase and is effective for the treatment of chronic myeloid leukemia (CML)	25	ABL	C097613	Imatinib	Imatinib inhibits the ABL tyrosine kinase and is effective for the treatment of chronic myeloid leukemia (CML)	D015464	chronic myeloid leukemia
26479578	Later on, insensitivity of CML cells towards Imatinib has been observed may be due to mutation in tyrosine kinase domain of the ABL receptor	25	ABL	C097613	Imatinib	Later on, insensitivity of CML cells towards Imatinib has been observed may be due to mutation in tyrosine kinase domain of the ABL receptor	D015464	CML
14504105	In vitro studies have revealed that imatinib mesylate can inhibit growth of cell lines and primitive malignant progenitor cells in CML expressing Bcr-Abl	25	Bcr-Abl	C097613	imatinib mesylate	Imatinib mesylate (STI571) is a competitive Bcr-Abl tyrosine kinase inhibitor and has yielded encouraging results in treatment of chronic myelogenous leukemia (CML) and gastrointestinal stroma tumors (GISTs)	D015464	chronic myelogenous leukemia
15170967	Imatinib (Glivec, formerly STI571) is a highly selective inhibitor of the bcr-abl tyrosine kinase which has shown a promising therapeutic activity in chronic myeloid leukemia as the first molecularly targeted antinoplastic treatment	25	bcr-abl	C097613	Imatinib	Imatinib (Glivec, formerly STI571) is a highly selective inhibitor of the bcr-abl tyrosine kinase which has shown a promising therapeutic activity in chronic myeloid leukemia as the first molecularly targeted antinoplastic treatment	D015464	chronic myeloid leukemia
12204529	Imatinib, a potent inhibitor of Bcr-Abl, has shown impressive clinical activity in CML patients	25	Bcr-Abl	C097613	Imatinib	Imatinib, a potent inhibitor of Bcr-Abl, has shown impressive clinical activity in CML patients	D015464	CML
15492505	In hypoxia, HIF-1alpha is stabilized as a result of inhibition of HIF-1alpha hydroxylation, which in part is achieved by decreased activity of PHD enzymes at very low oxygen concentrations	3091	HIF-1alpha	D010100	oxygen	These findings define a newly discovered layer in the regulation of HIF-1alpha in hypoxia	D000860	hypoxia
26187473	At physiological oxygen concentration, PHDs drive the degradation of the HIF-1a (hypoxia-inducible factor 1-a), which is responsible for upregulating the expression of genes involved in the cellular response to hypoxia	3091	HIF-1a	D010100	oxygen	Hypoxia is a common feature of most tumors, in particular during metastasis development	D000860	Hypoxia
27835826	Restoration of oxygen reversed the metabolic effect, but this was blocked by HIF1a stabilization	3091	HIF1a	D010100	oxygen	Thus, ROS-driven HIF1a accumulation, along with PKC and PI3K signaling, play a key role in triggering accelerated glycolysis in endothelial cells under hypoxia, thereby contributing to (18)F-FDG transport.	D000860	hypoxia
26351913	In contrast, reduced oxygen availability inhibits PHD activity resulting in HIF-1a stabilisation and nuclear accumulation	3091	HIF-1a	D010100	oxygen	For the first time, we demonstrate the effect of specific importin a/b-inhibition on the hypoxic response on the molecular level.	D000860	hypoxic
10085255	Whereas hypoxia prevents proteasomal degradation of HIF-1alpha, ARNT expression is thought to be oxygen-independent	3091	HIF-1alpha	D010100	oxygen	Whereas hypoxia prevents proteasomal degradation of HIF-1alpha, ARNT expression is thought to be oxygen-independent	D000860	hypoxia
19364912	Hypoxia-inducible factor 1 (HIF-1) is a transcription factor that regulates oxygen homeostasis and plays key roles in development, physiology, and disease	3091	HIF-1	D010100	oxygen	HIF-1 also mediates maladaptive responses to chronic continuous and intermittent hypoxia, which underlie the development of pulmonary and systemic hypertension, respectively.	D000860	hypoxia
17551265	These results suggest that HIF-1alpha is involved in the regulation of dopaminergic differentiation of NSCs in lowered oxygen	3091	HIF-1alpha	D010100	oxygen	It has recently been reported that hypoxia promotes the survival and proliferation of neural stem cells (NSCs)	D000860	hypoxia
16736613	Associated with p53, HIF-1alpha may induce apoptosis, which decreases oxygen consumption and lightens hypoxia in the scar maturation.	3091	HIF-1alpha	D010100	oxygen	Associated with p53, HIF-1alpha may induce apoptosis, which decreases oxygen consumption and lightens hypoxia in the scar maturation.	D000860	hypoxia
17150152	HIF-1alpha expression and HIF-1 transcriptional activity increase exponentially as cellular oxygen concentration is decreased	3091	HIF-1alpha	D010100	oxygen	Many of the genes responsible for these responses are regulated by hypoxia-inducible factor (HIF)-1	D000860	hypoxia
27835826	Restoration of oxygen reversed the metabolic effect, but this was blocked by HIF1a stabilization	3091	HIF1a	D010100	oxygen	Hypoxia-stimulated (18)F-FDG uptake was completely abrogated by silencing of HIF1a expression or by a specific inhibitor	D000860	Hypoxia
21730179	Assays in early and late stage human prostate cancer cells demonstrated that MJC13 inhibits AR-dependent gene expression and androgen-stimulated prostate cancer cell proliferation.	367	AR	CHEBI:50113	androgen	Assays in early and late stage human prostate cancer cells demonstrated that MJC13 inhibits AR-dependent gene expression and androgen-stimulated prostate cancer cell proliferation.	D011471	prostate cancer
25811345	The expression or activity of ubiquitin ligases can be altered in prostate cancer and thus contribute to the growth of androgen-insensitive prostate cancer cells by modulating the AR transcriptional activity	367	AR	CHEBI:50113	androgen	Ubiquitin ligases could potentially serve as promising targets for developing therapeutics in the treatment of advanced prostate cancers.	D011471	advanced prostate cancers
7795646	Our results suggest that AR amplification emerges during androgen deprivation therapy by facilitating tumour cell growth in low androgen concentrations.	367	AR	CHEBI:50113	androgen	We have identified a similar molecular mechanism in vivo for endocrine treatment failure in human prostate cancer which involves amplification of the androgen receptor (AR) gene	D011471	prostate cancer
20717902	The drop in AR levels resulted in a reduction in androgen sensitivity and a decrease in cell proliferation in AR positive prostate cancer cells.	367	AR	CHEBI:50113	androgen	The drop in AR levels resulted in a reduction in androgen sensitivity and a decrease in cell proliferation in AR positive prostate cancer cells.	D011471	prostate cancer
26506516	Here, we reported that androgen-depletion increased AR protein level and Akt phosphorylation at Ser473 and Thr308 in LNCaP cells	367	AR	CHEBI:50113	androgen	Therefore, we hypothesized that dual inhibition of the AR and PI3K/mTOR pathway might lead to a synergistic inhibition of cell growth and overcome drug resistance in CRPC	D011471	CRPC
21859492	Manipulating androgen/AR signaling may therefore be a potential therapy for AR-positive advanced prostate cancer.	367	AR	CHEBI:50113	androgen	Manipulating androgen/AR signaling may therefore be a potential therapy for AR-positive advanced prostate cancer.	D011471	prostate cancer
27378372	Additionally, activation of the AR is required for survival of benign luminal epithelial cells and primary cancer cells, thus androgen deprivation therapy (ADT) leads to apoptosis in both benign and cancerous tissue	367	AR	CHEBI:50113	androgen	METHODS: Immortalized human prostate basal epithelial EP156T cells and progeny cells that underwent epithelial to mesenchymal transition (EMT), primary prostate epithelial cells (PrECs) and prostate cancer cell lines LNCaP, VCaP and 22Rv1 were used to examine context dependent restriction and activation of the AR and classical target genes, such as KLK3	D011471	prostate cancer
20607766	This response may be due to effects of high-dose androgen on inhibiting re-licensing of DNA in cells expressing high levels of AR	367	AR	CHEBI:50113	androgen	In this background is the paradoxical observation that the growth of some AR-expressing "androgen sensitive" human prostate cancer cells can be inhibited by supraphysiologic levels of androgens	D011471	prostate cancer
21878636	We also showed that AR8 was required for optimal transcriptional activity of AR in response to treatment of both androgen and EGF	367	AR8	CHEBI:50113	androgen	This effect was accompanied with attenuation of proliferation and increased apoptosis in prostate cancer cells cultured in androgen-depleted medium	D011471	prostate cancer
21248069	Androgen depletion for advanced prostate cancer (PCa) targets activity of the androgen receptor (AR), a steroid receptor transcription factor required for PCa growth	367	androgen receptor	CHEBI:50113	Androgen	This rearrangement served as a marker for the emergence of a rare subpopulation of CRPCa cells expressing high levels of truncated AR isoforms during PCa progression in vitro	D011471	PCa
25671304	In addition, rapamycin, which inhibits mTOR and hence protein synthesis, was very effective at reducing mammosphere formation, at nanomolar concentrations	2475	mTOR	D020123	rapamycin	UNASSIGNED: We have used an unbiased proteomic profiling strategy to identify new potential therapeutic targets in tumor-initiating cells (TICs), a.k.a., cancer stem cells (CSCs)	D009369	tumor-initiating cells
25003665	In vitro and in vivo studies suggested mTOR pathway hyperactivation by gemcitabine that was reversed by sirolimus	2475	mTOR	D020123	sirolimus	Tumour growth in leiomyosarcoma xenografts was dramatically inhibited by the treatment	D009369	Tumour
25520866	Inhibition of mTOR by rapamycin could effectively reduced tumor growth	2475	mTOR	D020123	rapamycin	Inhibition of mTOR by rapamycin could effectively reduced tumor growth	D009369	tumor
18612547	Inhibition of this pathway with the specific mTOR inhibitor, rapamycin, markedly decreased cell migration induced by formation of TF-FVIIa-FXa complex	2475	mTOR	D020123	rapamycin	TF is constitutively expressed in a variety of tumor cells and has been implicated in cellular signaling, angiogenesis, and tumor progression	D009369	tumor
17521703	This suggests the possibility that mTOR inhibitors such as rapamycin may be therapeutic for this class of disease.	2475	mTOR	D020123	rapamycin	These tumors are clonal in nature and have a strong association with tuberous sclerosis	D009369	tumors
16452206	Reversal of this feedback loop by rapamycin may attenuate its therapeutic effects, whereas combination therapy that ablates mTOR function and prevents Akt activation may have improved antitumor activity.	2475	mTOR	D020123	rapamycin	In model systems, tumors exhibiting mutational activation of phosphoinositide-3-kinase/Akt kinase, a common event in cancers, are hypersensitive to mTOR inhibitors, including rapamycin	D009369	tumors
17001313	Exogenous expression of an mTOR mutant interfering with its kinase activity markedly enhanced the incidence of rapamycin-induced autophagy	2475	mTOR	D020123	rapamycin	Moreover, silencing of mTOR with siRNA augmented the inhibitory effect of rapamycin on tumor cell viability by stimulating autophagy	D009369	tumor
23395931	Inhibition of mTOR with rapamycin decreased NF-kB activation resulting in increased Bnip3 expression and cell death	2475	mTOR	D020123	rapamycin	This circuit was also important for NF-kB activation by the canonical tumor necrosis factor-a pathway	D009369	tumor
23722550	The mTOR inhibitor rapamycin activates autophagy but paradoxically it also enhances radiosensitivity	2475	mTOR	D020123	rapamycin	In tumor xenografts, we showed that administering rapamycin delayed tumor regrowth after irradiation and increased senescence-associated b-galactosidase staining in the tumor	D009369	tumor
21593197	Both CR and rapamycin decreased phosphorylation of mTOR, p70/S6K, and S6 ribosomal protein, but only CR decreased phosphorylation of Akt, GSK-3b, extracellular signal regulated kinase/mitogen-activated protein kinase, and STAT3(TYR705)	2475	mTOR	D020123	rapamycin	These findings suggest that rapamycin partially mimics the anticancer effects of CR on tumor growth in a murine model of pancreatic cancer.	D009369	tumor
21562037	Targeting the EGFR signaling pathway by gefitinib may present a promising pharmacologic option in the treatment of this challenging tumor disease.	1956	EGFR	C419708	gefitinib	Activated EGFR significantly promoted tumor cell migration in vitro, whereas gefitinib reduced both tumor cell motility and Fascin expression	D009369	tumor
12700278	These studies suggest that the EGFR-tyrosine kinase inhibitor ZD1839 may cause potent inhibition of the EGFR, MAPK, and Pak1 pathways, resulting in attenuation of transformed cell phenotypes and induced differentiation in human cancer cells deregulated in these growth factor receptor pathways.	1956	EGFR	C419708	ZD1839	ZD1839 effectively inhibited EGFR and MAPK activation and Pak1 activity in exponentially growing cancer cells	D009369	cancer
12644980	In these models, ZD1839 inhibited growth of tumor xenografts with high, moderate, and low expression of EGFR	1956	EGFR	C419708	ZD1839	The diverse and profound antitumor activities attained with ZD1839 treatment in tumor cells and in xenograft tumor models provided the rationale for clinical development of ZD1839	D009369	tumor
12700278	ZD1839 effectively inhibited EGFR and MAPK activation and Pak1 activity in exponentially growing cancer cells	1956	EGFR	C419708	ZD1839	These studies suggest that the EGFR-tyrosine kinase inhibitor ZD1839 may cause potent inhibition of the EGFR, MAPK, and Pak1 pathways, resulting in attenuation of transformed cell phenotypes and induced differentiation in human cancer cells deregulated in these growth factor receptor pathways.	D009369	cancer
24388494	EGFR activation in HCC827 was inhibited by gefitinib, resulting in a significant reduction of proliferation (Ki-67 proliferation index) and in the induction of apoptosis (TUNEL staining, M30-ELISA)	1956	EGFR	C419708	gefitinib	For the development of new treatment strategies against cancer, understanding signaling networks and their changes upon drug response is a promising approach to identify new drug targets and biomarker profiles	D009369	cancer
15475436	RESULTS: The combined treatment with gefitinib and cetuximab resulted in a synergistic effect on cell proliferation and in superior inhibition of EGFR-dependent signaling and induction of apoptosis	1956	EGFR	C419708	gefitinib	EXPERIMENTAL DESIGN: We studied the effects of the combination of gefitinib and cetuximab in a panel of human cancer cell lines and in an EGFR-dependent human tumor xenograft model (A431)	D009369	cancer
21562037	Activated EGFR significantly promoted tumor cell migration in vitro, whereas gefitinib reduced both tumor cell motility and Fascin expression	1956	EGFR	C419708	gefitinib	Targeting the EGFR signaling pathway by gefitinib may present a promising pharmacologic option in the treatment of this challenging tumor disease.	D009369	tumor
15623643	Gefitinib effectively blocks activation of EGFR by EGF, inhibits ATC cellular proliferation, and induces apoptosis in vitro	1956	EGFR	C419708	Gefitinib	Epidermal growth factor (EGF) has been shown to play a role in the pathogenesis of many types of cancer, and its receptor (EGFR) provides an attractive target for molecular therapy	D009369	cancer
11894012	ZD1839 also may be effective as a chemoprevention agent because premalignant lesions often overexpress epidermal growth factor receptor.	1956	epidermal growth factor receptor	C419708	ZD1839	Preclinical studies have shown that ZD1839, an oral anilinoquinazoline, targets the epidermal growth factor receptor-associated tyrosine kinase, reversibly inhibiting critical downstream signaling and resulting in cancer cell growth arrest	D009369	cancer cell growth arrest
19898796	Gefitinib is an anti-cancer drug that selectively inhibits epithelial growth factor receptor (EGFR) tyrosine kinase activity and induces apoptosis in many cancer cells	1956	epithelial growth factor receptor	C419708	Gefitinib	Gefitinib is an anti-cancer drug that selectively inhibits epithelial growth factor receptor (EGFR) tyrosine kinase activity and induces apoptosis in many cancer cells	D009369	cancer
10462370	An increased first-phase beta-cell insulin secretion in response to high glucose levels persists, suggesting that a memory of previous insulin resistance is maintained.	3630	insulin	D005947	glucose	An increased first-phase beta-cell insulin secretion in response to high glucose levels persists, suggesting that a memory of previous insulin resistance is maintained.	D007333	insulin resistance
19501581	Hepatic insulin resistance in turn causes impaired suppression of glucose production by insulin in hepatocytes leading to hyperglycemia	3630	insulin	D005947	glucose	CONCLUSIONS: Overall, growing evidence suggests that hepatic insulin resistance is sufficient to induce several components of the metabolic syndrome and promote progression to cardiovascular disease	D007333	insulin resistance
21321112	Phosphorylation at this site impaired insulin signaling in adipocytes and reduced glucose uptake	3630	insulin	D005947	glucose	This pathway provides a new therapeutic target for increasing insulin sensitivity: inhibiting the function of Egr-1.	D007333	increasing insulin sensitivity
16723378	The formation of this MG-insulin adduct decreases insulin-mediated glucose uptake, impairs autocrine control of insulin secretion, and decreases insulin clearance	3630	insulin	D005947	glucose	Elevated methylglyoxal (MG) levels have been reported in insulin-resistance syndrome	D007333	insulin-resistance syndrome
12534451	BACKGROUND: Protein phosphatase 2A (PP2A) acts on a number of enzymes involved in the insulin regulation of glucose uptake and glycogen synthesis	3630	insulin	D005947	glucose	Impaired down-regulation of PP2A-C alpha expression by insulin may be a marker for insulin resistance and contribute to the pathogenesis of type 2 diabetes.	D007333	insulin resistance
16415763	Thus, there is an interplay between decreased insulin secretion and increased insulin resistance that largely explains the abnormal glucose metabolism seen in elderly	3630	insulin	D005947	glucose	However, insulin secretion appears to decrease with age, with significantly diminished beta-cell sensitivity and acute insulin response to glucose, provided it is analyzed relative to concomitant decreased insulin sensitivity	D007333	decreased insulin sensitivity
17393133	They also displayed marked defects in insulin secretion in response to oral and intravenous glucose challenges	3630	insulin	D005947	glucose	They were significantly more insulin-resistant as measured both by the clamp and oral glucose insulin sensitivity	D007333	insulin sensitivity
24329853	The maintenance of glucose homeostasis is a complex process in which the insulin signalling pathway plays a major role	3630	insulin	D005947	glucose	In the present work, we describe an association of FoxO1 hypophosphorylation and upregulation of both PGC-1a and G6Pase to phenotypic hyperglycaemia and insulin resistance in B6HCV mice	D007333	insulin resistance
16633326	But, most importantly, the progressively increasing concentration in circulating glucose leads to various abnormalities in insulin secretion	3630	insulin	D005947	glucose	When present, insulin resistance results in impaired insulin action in insulin-sensitive tissues such as muscle, fat, and liver	D007333	insulin resistance
6338045	Insulin binding increased significantly by 20-30% after glucose ingestion	3630	Insulin	D005947	glucose	It is concluded that glucose ingestion is accompanied by a marked increase in insulin sensitivity of human fat cells and this may be an important modulating factor in the overall scheme of insulin action.	D007333	increase in insulin sensitivity
20043081	Paradoxically, estrogen inhibits breast cancer cell growth when an exogenous ERalpha is expressed	2099	ERalpha	D004967	estrogen	Given that estrogen-induced increase of p21Cip1/Waf1 and decrease of E2F1 was also observed in MDA-MB-231 cells stably transfected with ERalpha, our results suggest that a common pathway might be shared by different breast cancer cell lines whose growth is suppressed by ectopic ERalpha and estrogen.	D001943	breast cancer
20043081	Estrogen also reduced EGFR and HER2 expression in SKBr3 cells after ERalpha was expressed	2099	ERalpha	D004967	Estrogen	Given that estrogen-induced increase of p21Cip1/Waf1 and decrease of E2F1 was also observed in MDA-MB-231 cells stably transfected with ERalpha, our results suggest that a common pathway might be shared by different breast cancer cell lines whose growth is suppressed by ectopic ERalpha and estrogen.	D001943	breast cancer
18045953	ERalpha phosphorylation is involved in estrogen signaling, and HDACi also prevented receptor phosphorylation in Ser-118 both in the absence and presence of ER ligands	2099	ERalpha	D004967	estrogen	These results provide further support for the use of deacetylase inhibitors as chemotherapeutic agents in the treatment of breast cancer tumors.	D001943	breast cancer tumors
16169518	These results suggest that estrogen activates PI3K/Akt signaling through ERalpha-dependent mechanism in MCF-7 cells.	2099	ERalpha	D004967	estrogen	Estrogen stimulates cell proliferation in breast cancer	D001943	breast cancer
20859678	These results indicate that estrogen reduces the size of the human breast stem cell pool and may provide an explanation for the better prognosis of ER-positive tumors.	2099	ER	D004967	estrogen	There is increasing evidence that breast cancers contain tumor-initiating cells with stem cell properties	D001943	breast cancers
19519952	Estrogen stimulates growth and inhibits apoptosis through estrogen receptor-mediated mechanisms in many cell types	2099	estrogen receptor	D004967	Estrogen	Interestingly, there is strong evidence that estrogen induces apoptosis in breast cancer and other cell types	D001943	breast cancer
19074826	The results indicate that rTF is capable of down-regulating ERalpha expression in breast cancer cells, resulting in decreases in estrogen-mediated cell proliferation and increased invasiveness	2099	ERalpha	D004967	estrogen	The results indicate that rTF is capable of down-regulating ERalpha expression in breast cancer cells, resulting in decreases in estrogen-mediated cell proliferation and increased invasiveness	D001943	breast cancer
19519952	Estrogen stimulates growth and inhibits apoptosis through estrogen receptor-mediated mechanisms in many cell types	2099	estrogen receptor	D004967	Estrogen	This finding has implications for the control of breast cancer with low-dose estrogen and other targeted therapeutic drugs.	D001943	breast cancer
19171042	CONCLUSION: Our data indicate that ERalpha can mediate estrogen-induced cell proliferation in an autocrine mode in ERalpha-positive breast cancer cell lines	2099	ERalpha	D004967	estrogen	CONCLUSION: Our data indicate that ERalpha can mediate estrogen-induced cell proliferation in an autocrine mode in ERalpha-positive breast cancer cell lines	D001943	breast cancer
14729654	Studies indicate that estrogen receptor (ER) alpha mediates breast cancer-promoting effects of estrogens	2099	estrogen receptor (ER) alpha	D004967	estrogens	Natural or synthetic ERbeta-selective estrogens may lack breast cancer promoting properties exhibited by estrogens in hormone replacement regimens and may be useful for chemoprevention of breast cancer.	D001943	breast cancer
17726098	HD is caused by polyglutamine expansions in the huntingtin (htt) protein that result in neuronal loss and contribute to HD pathology	3064	huntingtin	C097188	polyglutamine	Our results reveal a mechanism for activating prosurvival signaling that could be exploited for treating HD and possibly other neurodegenerative disorders.	D006816	HD
10770929	htt with polyglutamine expansion is proapoptotic in different cell types	3064	htt	C097188	polyglutamine	These results suggest that inhibiting caspase cleavage of htt may therefore be of potential therapeutic benefit in Huntington's disease.	D006816	Huntington's disease
21360185	Expansion of polyglutamine tracts in htt results in neurodegenerative Huntington disease	3064	htt	C097188	polyglutamine	Therefore, these compounds can further be exploited for their potential to serve in the diagnosis and treatment of Huntington disease	D006816	Huntington disease
21496571	The abnormal elongation of the CAG increases the polyglutamine stretch of huntingtin, which becomes proportionally toxic	3064	huntingtin	C097188	polyglutamine	An expansion of a trinucleotide CAG repeat on chromosome 4 causes Huntington disease	D006816	Huntington disease
23768628	Recent findings have enhanced our understanding of the way cells regulate and respond to expanded polyglutamine proteins such as mutant huntingtin	3064	huntingtin	C097188	polyglutamine	Here, we summarize the key pathways and networks that are important in HD in the context of recent therapeutic advances and highlight how their interplay may be of relevance to other protein folding disorders.	D006816	HD
19667213	Huntington disease is an incurable, dominant neurodegenerative disorder caused by polyglutamine repeat expansion in the huntingtin protein	3064	huntingtin	C097188	polyglutamine	Reducing mutant huntingtin expression may offer a treatment for Huntington disease	D006816	Huntington disease
26652744	UNASSIGNED: Huntington's disease (HD) is an inherited neurodegenerative disease caused by abnormally long CAG-repeats in the huntingtin gene that encode an expanded polyglutamine (polyQ) domain near the N-terminus of the huntingtin (htt) protein	3064	huntingtin	C097188	polyglutamine	UNASSIGNED: Huntington's disease (HD) is an inherited neurodegenerative disease caused by abnormally long CAG-repeats in the huntingtin gene that encode an expanded polyglutamine (polyQ) domain near the N-terminus of the huntingtin (htt) protein	D006816	Huntington's disease
26307082	Huntington's disease (HD), an autosomal dominant disorder triggered by misfolding of huntingtin (HTT) protein with an expanded polyglutamine tract, could also benefit from this approach	3064	huntingtin	C097188	polyglutamine	Huntington's disease (HD), an autosomal dominant disorder triggered by misfolding of huntingtin (HTT) protein with an expanded polyglutamine tract, could also benefit from this approach	D006816	Huntington's disease
15809304	Huntington disease (HD) is caused by an abnormal expanded polyglutamine repeat in the huntingtin protein	3064	huntingtin	C097188	polyglutamine	Here, we report that Akt inhibits polyQ-huntingtin-induced toxicity in the absence of phosphorylation of huntingtin at Ser(421), suggesting that Akt also acts on other downstream effector(s) to prevent neuronal death in HD	D006816	HD
27003594	The polyglutamine expansion in huntingtin protein causes Huntington's disease	3064	huntingtin	C097188	polyglutamine	The polyglutamine expansion in huntingtin protein causes Huntington's disease	D006816	Huntington's disease
21295875	Pharmacologic inhibition of B-RAF with PLX-4032 effectively radiosensitized B-Raf+ melanoma cells suggesting that this combination approach could provide improved radiotherapeutic response in B-Raf+ melanoma patients.	673	B-RAF	C551177	PLX-4032	Pharmacologic inhibition of B-RAF with PLX-4032 effectively radiosensitized B-Raf+ melanoma cells suggesting that this combination approach could provide improved radiotherapeutic response in B-Raf+ melanoma patients.	D008545	melanoma
24756795	The biochemical affinity of vemurafenib for mutated BRAF translates to potent inhibition of ERK phosphorylation and of cell proliferation exclusively in BRAF-mutant cell lines	673	BRAF	C551177	vemurafenib	The activating BRAF mutation V600E and related mutations in this codon are most important for the activation of the RAS/RAF/MEK/ERK mitogen-activated protein kinase (MAPK) signalling pathway in melanoma	D008545	melanoma
24192487	BACKGROUND: Vemurafenib is a BRAF inhibitor indicated for the treatment of metastatic melanoma	673	BRAF	C551177	Vemurafenib	BACKGROUND: Vemurafenib is a BRAF inhibitor indicated for the treatment of metastatic melanoma	D008545	metastatic melanoma
27717016	UNASSIGNED: Vemurafenib is a kinase inhibitor that targets the BRAF V600E mutation and is a promising treatment option for metastatic melanoma	673	BRAF	C551177	Vemurafenib	UNASSIGNED: Vemurafenib is a kinase inhibitor that targets the BRAF V600E mutation and is a promising treatment option for metastatic melanoma	D008545	metastatic melanoma
25690538	BACKGROUND: Selective BRAF inhibition (BRAFi) by vemurafenib or dabrafenib has become approved standard treatment in BRAF V600 mutated advanced stage melanoma	673	BRAF	C551177	vemurafenib	CONCLUSION: Our results suggest that continuing vemurafenib treatment beyond progression may be beneficial in advanced melanoma patients, who prior to progression responded to vemurafenib.	D008545	melanoma
23302800	Moreover, the marked tumour regression and improved survival of late-stage BRAF-mutated melanoma patients in response to treatment with vemurafenib demonstrates the essential role of oncogenic BRAF in melanoma maintenance	673	BRAF	C551177	vemurafenib	Such observations may contribute to sustaining the durability of the vemurafenib response with the ultimate goal of curative therapy for the subset of melanoma patients with BRAF mutations.	D008545	melanoma
25980594	Continuation of vemurafenib after PD might be beneficial in some patients because remaining disease might continue to respond to BRAF inhibition.	673	BRAF	C551177	vemurafenib	INTRODUCTION: Vemurafenib induces tumour regression in most patients with BRAF(V600E)-mutant melanoma; eventually, most experience progressive disease (PD)	D008545	melanoma
21639808	CONCLUSIONS: Vemurafenib produced improved rates of overall and progression-free survival in patients with previously untreated melanoma with the BRAF V600E mutation	673	BRAF	C551177	Vemurafenib	BACKGROUND: Phase 1 and 2 clinical trials of the BRAF kinase inhibitor vemurafenib (PLX4032) have shown response rates of more than 50% in patients with metastatic melanoma with the BRAF V600E mutation	D008545	melanoma
26871475	While patients with BRAF mutations often demonstrate an initial dramatic response to vemurafenib, relapse is extremely common	673	BRAF	C551177	vemurafenib	Honokiol DCA may act in vemurafenib resistant melanomas to increase both respiration and reactive oxygen generation, leading to activity against aggressive melanoma in vivo.	D008545	melanomas
26418832	UNASSIGNED: Vemurafenib is a BRAF inhibitor indicated in metastatic or unresectable melanoma in patients with BRAF mutations	673	BRAF	C551177	Vemurafenib	UNASSIGNED: Vemurafenib is a BRAF inhibitor indicated in metastatic or unresectable melanoma in patients with BRAF mutations	D008545	melanoma
