# Supplementary material for: DigChem: Identification of disease-gene-chemical relationships from Medline abstracts
Source: PLoS Comput Biol. 2019 May 15;15(5):e1007022. doi: 10.1371/journal.pcbi.1007022 (PMC6519793; doi:10.1371/journal.pcbi.1007022)
Supplement: S7 Table — (XLSX) [file pcbi.1007022.s009.xlsx]

## Sheet: Sheet1
Supplementary Table 7. Evidence sentence pairs of significant relationship missed from existing databases.
PubMed ID	Gene-chemical sentence	Gene ID	Gene term	Chemcial ID	Chemical term	Disease sentence	Disease ID	Disease term
19242657	These results suggested that tumor suppressor p53 protein may play a key role in cisplatin-induced HepG2 cells apoptosis	7157	p53	D002945	cisplatin	These results suggested that tumor suppressor p53 protein may play a key role in cisplatin-induced HepG2 cells apoptosis	D009369	tumor
11961501	GLP-1 also reduces plasma glucose levels by suppressing glucagon secretion from pancreatic a-cells and potentially by improving insulin sensitivity in peripheral tissues	2641	GLP-1	D005947	glucose	Glucagon-like peptide-1 (GLP-1), an intestinal gut hormone, is rapidly emerging as a new therapeutic agent for the treatment of diabetes mellitus	D003920	diabetes mellitus
24033949	RESULTS: Exposure of A549 cells to CoCl2 increased nuclear HIF-1a protein expression, and enhanced NF-kB p65 protein nuclear accumulation (the mark of NF-kB activation) in a time and dose dependant manner	3091	HIF-1a	C018021	CoCl2	METHODS: Human lung adenocarcinoma A549 cells were transfected with NF-kB p65siRNA and treated with cobalt chloride (CoCl2) to mimic hypoxia in the presence or absence of cisplatin	D000860	hypoxia
25260839	The specific silencing UGT1A1 gene of siRNA could significantly increase the sensitivity of CPT-11 to the chemotherapy of colorectal cancer cells	54658	UGT1A1	C051890	CPT-11	OBJECTIVE: To study the influence of the methylation level of UGT1A1 gene related to CPT-11 metabolic enzymes in colorectal cancer cells on the sensitivity of chemotherapy drugs	D015179	colorectal cancer
25861376	Further analyses showed that R294K mutation in neuraminidase could remarkably decrease the binding energies for oseltamivir, while other small molecules showed stable binding abilities with mutated neuraminidase	4758	neuraminidase	D053139	oseltamivir	Furthermore, H7N9 has already generated various mutations such as neuraminidase R294K mutation which could make the anti-influenza oseltamivir less effective or ineffective	D007251	influenza
21164341	CONCLUSIONS: Our findings suggest that a long-lasting inhibition of the COMT may limit the efficacy of entacapone by development of a tolerance	1312	COMT	C071192	entacapone	OBJECTIVES: Entacapone is a highly potent, reversible, peripherally acting catechol-O-methyl transferase (COMT) inhibitor that is used as an adjunct to L-dopa in the treatment of patients with Parkinson disease (PD)	D010300	Parkinson disease
12788515	The data show that acute IFN-alpha increased serotonin turnover in prefrontal cortex and increased dopamine turnover in hippocampus, while pre-treatment with diclofenac completely prevented these neurochemical responses	3439	IFN-alpha	D012701	serotonin	Interferon-alpha (IFN-alpha) administration induces major depression in a significant number of patients undergoing treatment for viral illnesses and other chronic diseases	D003866	major depression
9772291	These results extend our previous observations that ERCC-1 mRNA expression is induced by cisplatin in this system	2067	ERCC-1	D002945	cisplatin	We therefore carried out this study to investigate the effect of cisplatin on ERCC-1 protein expression in A2780/CP70 human ovarian cancer cells	D010051	ovarian cancer
19106626	From the perspective of chemoprevention, these findings altogether suggest that metformin might exert a protective mostly confined to the HER2-positive breast cancer subtype	2064	HER2	D008687	metformin	Population studies have revealed that treatment with the antidiabetic drug metformin significantly associates with reduced breast cancer risk	D001943	breast cancer
14617782	Our results demonstrate that Akt is an important cellular target of perifosine action	207	Akt	C105905	perifosine	Perifosine has displayed significant antiproliferative activity in vitro and in vivo in several human tumor model systems and has recently entered phase I clinical trials	D009369	tumor
16982770	Our results suggest that nelfinavir decreases HIF-1alpha/VEGF expression and tumor hypoxia, which could play a role in its in vivo radiosensitizing effect	7422	VEGF	D019888	nelfinavir	Our results suggest that nelfinavir decreases HIF-1alpha/VEGF expression and tumor hypoxia, which could play a role in its in vivo radiosensitizing effect	D000860	hypoxia
15556626	The action of myristic acid was abrogated by inhibition of FACL3 activity, suggesting that the enhancement in the downregulation of FAS expression by vitamin D3 is due to the formation of myristoyl-CoA	2181	FACL3	D002762	vitamin D3	The data suggest that vitamin D3-repression of FAS mRNA expression is the consequence of feedback inhibition of FAS expression by long chain fatty acyl-CoAs, which are formed by FACL3 during its upregulation by vitamin D3 in human prostate cancer LNCaP cells.	D011471	prostate cancer
14988223	Abrogation of IR-stimulated E-selectin expression by lovastatin and at-RA reduced tumor cell adhesion in a dose-dependent manner	6401	E-selectin	D008148	lovastatin	E-selectin mediated tumor cell adhesion plays an important role in metastasis	D009369	tumor
21946257	Here, we show that a large proportion of primary medulloblastomas and medulloblastoma cell lines are infected with HCMV and that COX-2 expression, along with PGE2 levels, in tumors is directly modulated by the virus	4513	COX-2	D015232	PGE2	The antiviral drug valganciclovir and the specific COX-2 inhibitor celecoxib prevented HCMV replication in vitro and inhibited PGE2 production and reduced medulloblastoma tumor cell growth both in vitro and in vivo	D008527	medulloblastoma
21990376	Immunohistochemical studies demonstrated CDH11 expression on fibroblasts, epithelial cells, and alveolar macrophages of patients with pulmonary fibrosis and mice given bleomycin	1009	CDH11	D001761	bleomycin	The role of CDH11 in lung fibrosis was determined using the bleomycin model of pulmonary fibrosis, and in vitro analyses were performed on A549 cells during the process of epithelial to mesenchymal transition (EMT)	D005355	lung fibrosis
22031782	Enhanced NHE3-mediated sodium reabsorption in the proximal tubule may contribute to extracellular volume expansion and edema, the hallmark feature of HF	24784	NHE3	D012964	sodium	By means of stationary in vivo microperfusion and pH-dependent sodium uptake, we demonstrated that NHE3 transport activity was significantly higher in the proximal tubule of HF compared with sham rats	D006333	HF
23289871	CONCLUSIONS: These in vitro and in vivo findings suggest that conventional COX inhibitor, diclofenac enhances the effect of RT on prostate cancer cells that express COX-2	4513	COX-2	D004008	diclofenac	CONCLUSIONS: These in vitro and in vivo findings suggest that conventional COX inhibitor, diclofenac enhances the effect of RT on prostate cancer cells that express COX-2	D011832	RT
23294475	CONCLUSIONS: We confirm previous reports of highly elevated CSF CXCL13 levels in LNB patients and that these levels decline after oral doxycycline treatment	10563	CXCL13	D004318	doxycycline	RESULTS: In the longitudinal LNB study, initially high CSF CXCL13 levels declined significantly after doxycycline treatment, which correlated to a decreased CSF mononuclear cell count	D020852	LNB
23877225	Moreover, in in vitro studies, we found that SK-OV-3 cell growth was decreased while paclitaxel chemosensitivity was correspondingly increased with the down-regulation of PAK5	57144	PAK5	D017239	paclitaxel	It is remarkable that we found PAK5 was overexpressed in epithelial ovarian cancer (EOC), which is faced with an obstacle of paclitaxel resistance	D010051	epithelial ovarian cancer
24462773	Overexpression of CTGF increased the resistance to paclitaxel-mediated cell apoptosis	1490	CTGF	D017239	paclitaxel	In conclusion, our data indicate that CTGF might be a critical oncogene of human osteosarcoma involved in resistance to paclitaxel treatment.	D012516	osteosarcoma
27298583	Aspartame suppresses apoptosis process in cancer cells by down-regulation of mRNA expression of tumor suppressor gene p53, and pro-apoptotic gene bax	7157	p53	D001218	Aspartame	The study reports that consumption of aspartame containing product could lead to cancer	D009369	cancer
27300700	In vitro study demonstrated that miR-93 antagomir attenuated hydrogen peroxide (H2O2)-induced injury	723968	miR-93	D006861	hydrogen peroxide	Importantly, in vivo study demonstrated that treatment with miR-93 antagomir reduced cerebral infarction volume, neural apoptosis and restored the neurological scores	D002544	cerebral infarction
27223630	Immunofluorescence results indicated that the expression of Caspase-3 protein was evidently decreased and that of Beclin-1 protein was increased by probucol	836	Caspase-3	D011341	probucol	In this study, we initially detected the effect of probucol on autophagy after spinal cord injury (SCI) by intraperitoneally injecting spinal cord-injured rats with probucol for seven days	D013119	spinal cord injury
27226186	These effects of curcumin in rats with capsaicin denervation were restored by concomitant treatment with exogenous calcitonin gene related pepetide (CGRP) combined with curcumin and subsequently exposed to WRS	24241	calcitonin gene related pepetide	D003474	curcumin	L-NNA significantly reduced (P < 0.05) the decrease in WRS-induced lesions and the accompanying rise in GBF caused by curcumin and these effects were restored by concurrent treatment with L-arginine (200 mg/kg i.g.)	D003681	WRS
27226562	Interestingly, inhibition of mTORC1 with rapamycin reduces the abundance of FOXO1 to the levels in T2D	2308	FOXO1	D020123	rapamycin	The cellular abundance, and consequently activity, of FOXO1 is halved in T2D	D003924	T2D
27233943	GRP78 and CHOP were upregulated by mifepristone in ovarian cancer cells regardless of p53 status and platinum sensitivity	1649	CHOP	D015735	mifepristone	GRP78 and CHOP were upregulated by mifepristone in ovarian cancer cells regardless of p53 status and platinum sensitivity	D010051	ovarian cancer
27233963	tuberculosis cell wall lipids, particularly mycolic acids, crosstalk with human PXR (hPXR) by interacting with its promiscuous ligand binding domain	8856	PXR	D009171	mycolic acids	Therefore, pharmacological intervention and designing antagonists to hPXR may prove to be a promising adjunct therapy for tuberculosis.	D014376	tuberculosis
27199743	Our results bring a new approach to Valeriana officinalis extract, and suggest that hesperidin, and probably linarin are able to relieve effects of oxidative stress during ATP depletion due to its ability to binding SUR1	6833	SUR1	D006569	hesperidin	A theoretical approach of our previous experiments reporting the cytoprotective effects of the Valeriana officinalis compounds extract for PD is suggested	D010300	PD
27446441	It was demonstrated that sinomenine exerts inhibitory effects on A549 human lung cancer cell invasion, possibly through the inhibition of STAT3 signaling	6774	STAT3	C009271	sinomenine	The aim of the present study was to assess the antitumor mechanisms of sinomenine in the A549 human lung cancer cell line	D008175	lung cancer
27447551	Consistent with in vitro results, treatment with the SLC12A1 antagonist Bumetanide delayed tumor formation and reduced Hep3B cell tumor size in mouse xenografts	6557	SLC12A1	D002034	Bumetanide	Consistent with in vitro results, treatment with the SLC12A1 antagonist Bumetanide delayed tumor formation and reduced Hep3B cell tumor size in mouse xenografts	D009369	tumor
27448221	In addition, western blot showed that 5Z-7-oxozeaenol enhanced HT-induced expressions of cleaved caspase-3, cleaved caspase-8, and HSP70 and decreased HT-induced expressions of Bcl-2, p-p38, p-JNK, and LC3	3308	HSP70	C403563	5Z-7-oxozeaenol	In this study, in order to find a useful approach to treat KRAS mutant lung cancer, we focused on the combined effects of 5Z-7-oxozeaenol, a TAK1 inhibitor, with hyperthermia (HT) in KRAS mutant lung cancer cell line A549	D005334	hyperthermia
27449068	The reduction in systemic and pulmonary vascular resistance associated with captopril may be by inhibiting the ACE-Ang II-AT1R axis and activating the ACE2/Ang-(1-7)/Mas axis.	613133	ACE	D002216	captopril	This study investigated the protective effect of the angiotensin-converting enzyme (ACE) inhibitor captopril on postresuscitation hemodynamics, in a porcine model of cardiac arrest established by APE	D006323	cardiac arrest
27456358	Collectively, our results indicate that curcumin-miR-33b-XIAP coupling might be an important mechanism by which curcumin induces the apoptosis of SGC-7901 and BGC-823 cells.	331	XIAP	D003474	curcumin	The results that followed from the restore experiments showed that curcumin affected cell growth and apoptosis presumably by upregulating the XIAP targeting in gastric cancer	D013274	gastric cancer
27456456	A downregulation of PAI-1 following chronic escitalopram treatment was also found	5054	PAI-1	D015283	escitalopram	Evidence suggests that plasminogen activator inhibitor-1 (PAI-1) is a stress-related factor, and serum PAI-1 levels are increased in patients with major depressive disorders (MDD)	D003866	major depressive disorders
26708162	These results suggest that metformin exhibits cardioprotective effects in sepsis by suppression of TLR4 activity, at least in part through pathways involving AMPK activation.	29260	TLR4	D008687	metformin	Furthermore, in a mice model of sepsis, coadministration of compound C (20mg/kg) as an AMPK inhibitor reversed the suppressive effects of metformin on TLR4 expression and MYD88 protein level	D018805	sepsis
26708419	Metformin inhibited the proliferation of Panc1, PK1 and PK9 cells in vitro	84432	PK1	D008687	Metformin	Our results revealed that metformin inhibits human pancreatic cancer cell proliferation and tumor growth, possibly by suppressing the cell cycle-related molecules via alteration of miRNAs.	D010190	pancreatic cancer
27236003	Pretreatment with a p53 inhibitor or transfection with p53 small interfering (si)RNA suppressed honokiol-induced autophagy by reversing downregulation of p-Akt and p-mTOR expressions	207	Akt	C005499	honokiol	Subsequently in this study, we evaluated the effect of honokiol on autophagy of glioma cells and examined the molecular mechanisms	D005910	glioma
18929559	Aldosterone also induced hypertrophy in RMCs, accompanied by an increase in actin polymerization and expression of alpha-smooth muscle actin (alpha-SMA), a myofibroblastic transdifferentiation marker	25365	alpha-smooth muscle actin	D000450	Aldosterone	These results suggest that aldosterone-induced mesangial cell hypertrophy is associated with cell transformation, leading to an increase in collagen gene expression via the Rho-kinase dependent signaling pathway.	D006984	hypertrophy
19328949	MBL binding to carbohydrates present on pathogens mediates lectin-dependent activation of the complement pathway	4153	MBL	D002241	carbohydrates	Clinical studies have shown that these MBL SNPs are associated with increased susceptibility to infections, especially in immunocompromised patients	D007239	infections
9830507	In summary, endothelial ET-1 may be overexpressed in the more severe forms of hypertension, and in certain special populations which may respond particularly well to endothelin antagonism	1906	ET-1	D016232	endothelin	Thus, ET-1 may play a role in some experimental hypertensive models and in human hypertension	D006973	hypertensive
16393773	Bisphosphonates inhibited glucocorticoid-induced RANKL expression, suggesting that these effects might be a new therapeutic mechanism for bisphosphonates.	8600	RANKL	D004164	Bisphosphonates	METHODS: Human T lymphoblastic cell line Jurkat and human osteosarcoma cell line MG-63 were used for the following experiments	D012516	osteosarcoma
16391870	The peculiar susceptibility of glioblastoma cells to induction of mitotic death by very low concentrations of okadaic acid must be related to an impairment of PP2A activity and to a specific deficiency in some cell-cycle checkpoints	5524	PP2A	D019319	okadaic acid	In addition to its ability to induce abnormal mitoses in actively proliferating glioblastoma cells, okadaic acid possesses the ability to force semi-confluent glioblastoma cells to the M phase of the cell cycle, where they show the same abnormalities observed in actively proliferating glioblastoma cells	D005909	glioblastoma
16391813	An elevated level of the indicator of cell differentiation, CEACAM 1, was found in H8 and G10 clones and the activity of alkaline phosphatase, another important marker of colorectal cell differentiation, was up-regulated and highly increased upon butyrate treatment in the H8 clone	634	CEACAM 1	D002087	butyrate	The differentiation of colorectal cancer cells is associated with the arrest of tumor growth and tumor regression	D015179	colorectal cancer
16444746	In particular, the combination valproate-imatinib downregulated the expression of Bcr-Abl and the antiapoptotic protein Bcl-2, which is particularly overexpressed in imatinib-resistant clones	25	Bcr-Abl	D014635	valproate	RESULTS: In imatinib-sensitive cell lines, cotreatment with imatinib 0.5 muM and valproate 5 microM for 48 hours potently enhanced imatinib-induced growth arrest and apoptosis	D006130	growth arrest
16445949	Using TRAP assay it has been observed that curcumin inhibits telomerase activity in a dose and time-dependent manner, the inhibition being due to suppression of translocation of telomerase reverse transcriptase (TERT), a catalytic subunit, from cytosol to nucleus	7015	telomerase reverse transcriptase	D003474	curcumin	The present study was undertaken to examine the mechanism of curcumin-induced apoptosis in human leukemia cell line K-562 with particular emphasis on the role of curcumin on telomerase activity	D007938	leukemia
16446741	Expression of AR in combination with testosterone repressed CRH promoter activity through the ARE	1392	CRH	D013739	testosterone	A potential androgen-responsive element (ARE) in the human CRH promoter was subsequently analyzed with bandshifts and cotransfections in neuroblastoma cells	D009447	neuroblastoma
16447232	CONCLUSION: Induction of overexpression of the multidrug resistance efflux transporter MRP-1 can emerge after long-term exposure to CQ and results in CQ resistance and collateral resistance to dexamethasone	4363	MRP-1	D003907	dexamethasone	These findings warrant further detailed investigations into the possible role of MRP-1 and other members of the superfamily of drug efflux pumps in diminishing the efficacy of DMARDs in rheumatoid arthritis treatment.	D001172	rheumatoid arthritis
24798692	Analysis of publicly available gene expression data showed that exposure of HR-proficient breast cancer cell lines to HSP90i 17-AAG(17-allylamino-17-demethoxygeldanamycin) downregulated HR, ATM and Fanconi Anemia pathways	472	ATM	C112765	17-allylamino-17-demethoxygeldanamycin	Analysis of publicly available gene expression data showed that exposure of HR-proficient breast cancer cell lines to HSP90i 17-AAG(17-allylamino-17-demethoxygeldanamycin) downregulated HR, ATM and Fanconi Anemia pathways	D001943	breast cancer
24801481	Our results suggest that fenofibrate improves lipotoxicity via activation of AMPK-PGC-1a-ERR-1a-FoxO3a signaling, showing its potential as a therapeutic modality for diabetic nephropathy.	56484	FoxO3a	D011345	fenofibrate	In db/db mice, fenofibrate ameliorated albuminuria, mesangial area expansion and inflammatory cell infiltration	D000419	albuminuria
24801997	Increasing fluorine substitution leads to an increase in the entropic contribution to binding, suggesting that strong binding to mammalian DHODH is a consequence of an enhanced hydrophobic effect upon binding to an apolar pocket	1723	DHODH	D005461	fluorine	Our studies define the requirements for species-selective binding to PfDHODH and show that the triazolopyrimidine scaffold can alternatively be tuned to inhibit human DHODH, an important target for autoimmune diseases.	D001327	autoimmune diseases
