# Supplementary material for: DigChem: Identification of disease-gene-chemical relationships from Medline abstracts
Source: PLoS Comput Biol. 2019 May 15;15(5):e1007022. doi: 10.1371/journal.pcbi.1007022 (PMC6519793; doi:10.1371/journal.pcbi.1007022)
Supplement: S8 Table — (XLSX) [file pcbi.1007022.s010.xlsx]

## Sheet: Sheet1
Supplementary Table 8. Evidence sentence pairs which genes from KEGG pathway(Alzheimer disease)
PubMed ID	Gene-chemical sentence	Gene term	Gene ID	Chemical term	Chemical ID	Disease sentence	Disease term	Disease ID
17008108	These results provide the evidence that lowering of brain Abeta levels by increasing its degradation can improve cognitive functions in vivo, and suggest that increasing the activity of neprilysin in brain may be effective in preventing cognitive decline in AD.	Abeta	351	neprilysin	D015260	These results provide the evidence that lowering of brain Abeta levels by increasing its degradation can improve cognitive functions in vivo, and suggest that increasing the activity of neprilysin in brain may be effective in preventing cognitive decline in AD.	AD	D000544
25281744	These data demonstrate that cyclopamine treatment decreases y-secretase-mediated cleavage of APP	APP	351	cyclopamine	C000541	Ab is generated by the proteolytic processing of the amyloid precursor protein (APP), and alterations to this processing can result in Alzheimer disease	Alzheimer disease	D000544
8752120	These results therefore suggest that perlecan persistence in A beta-amyloid deposits in late-stage AD may be primarily due to decreased perlecan degradation and removal.	A beta	351	perlecan	C071927	Our previous studies have implicated perlecan, a specific heparan sulfate proteoglycan, in the pathogenesis of fibrillar beta-amyloid protein (A beta) accumulation and persistence in Alzheimer's disease (AD) brain	Alzheimer's disease	D000544
11900994	Our results suggest a mechanism by which hypercholesterolemia may increase risk for AD and indicate that lovastatin reduces Abeta formation and may thereby be effective in delaying the onset and/or slowing the progression of AD.	Abeta	351	lovastatin	D008148	Our results suggest a mechanism by which hypercholesterolemia may increase risk for AD and indicate that lovastatin reduces Abeta formation and may thereby be effective in delaying the onset and/or slowing the progression of AD.	AD	D000544
12180271	We have previously reported that lithium inhibits tau hyperphosphorylation and also significantly protects cultured neurons from cell death triggered by beta-amyloid peptide	beta-amyloid peptide	351	lithium	D008094	As lithium is a relatively specific inhibitor of glycogen synthase kinase-3 (in comparison with other protein kinases), and other studies also point to a relevant role of this enzyme, we favor the view that glycogen synthase kinase-3 is a crucial element in the pathogenesis of Alzheimer's disease	Alzheimer's disease	D000544
16364209	Melatonin efficiently protects neuronal cells from Abeta-mediated toxicity via antioxidant and anti-amyloid properties: it not only inhibits Abeta generation, but also arrests the formation of amyloid fibrils by a structure-dependent interaction with Abeta	Abeta	351	Melatonin	D008550	Melatonin decreases during aging and patients with AD have a more profound reduction in this hormone	AD	D000544
10965512	Because of the key role of cerebral A beta accumulation in initiating AD pathology, it is most attractive that oestradiol might modulate SAD risk or age-at-onset by inhibiting A beta accumulation	A beta	351	oestradiol	D004958	Because of the key role of cerebral A beta accumulation in initiating AD pathology, it is most attractive that oestradiol might modulate SAD risk or age-at-onset by inhibiting A beta accumulation	AD	D000544
24608847	Acitretin--a synthetic retinoid-e.g., has been shown to increase ADAM10 gene expression, resulting in a decreased level of A-beta peptides within the brain of AD model mice and thus is of possible value for AD therapy	ADAM10	102	Acitretin	D017255	Acitretin--a synthetic retinoid-e.g., has been shown to increase ADAM10 gene expression, resulting in a decreased level of A-beta peptides within the brain of AD model mice and thus is of possible value for AD therapy	AD	D000544
19215663	The rapamycin treatment increased Abeta production and secretion, but the other two conditions had opposite effects	Abeta	351	rapamycin	D020123	Recent reports suggest that autophagy plays an important role in Alzheimer's disease pathogenesis and autophagic vacuoles (AVs) may be sites of amyloid beta protein (Abeta) generation	Alzheimer's disease	D000544
16137568	Here, we show that trehalose is also effective in inhibiting aggregation of Abeta and reducing its cytotoxicity, although it shows differential effects toward Abeta40 and Abeta42	Abeta	351	trehalose	D014199	Preventing aggregation of Abeta is being actively pursued as a primary therapeutic strategy for treating AD	AD	D000544
14503019	The vasoactive effect of A beta in these large human cerebral arteries is inhibited by NS-398, a selective cyclooxygenase-2 inhibitor and by SB202190, a specific p38 Mitogen Activated Protein Kinase inhibitor suggesting the involvement of a pro-inflammatory pathway	A beta	351	NS-398	C080955	Altogether, our data suggest a link between inflammation and the compromised cerebral hemodynamics in AD.	AD	D000544
25667085	In LAN5 neuroblastoma cells, metformin increases APP and presenilin levels, proteins involved in AD	APP	351	metformin	D008687	In LAN5 neuroblastoma cells, metformin increases APP and presenilin levels, proteins involved in AD	AD	D000544
26216398	These data suggest that altered APP processing, as observed in Alzheimer's disease, may disrupt PI(3,5)P2 metabolism, endosomal sorting and homeostasis with important implications for our understanding of the mechanism of neurodegeneration in Alzheimer's disease.	APP	351	PI(3,5)P2	C106336	These data suggest that altered APP processing, as observed in Alzheimer's disease, may disrupt PI(3,5)P2 metabolism, endosomal sorting and homeostasis with important implications for our understanding of the mechanism of neurodegeneration in Alzheimer's disease.	Alzheimer's disease	D000544
16162502	Indeed, the resveratrol-induced decrease of Abeta could be prevented by several selective proteasome inhibitors and by siRNA-directed silencing of the proteasome subunit beta5	Abeta	351	resveratrol	C059514	Several epidemiological studies indicate that moderate consumption of wine is associated with a lower incidence of Alzheimer's disease	Alzheimer's disease	D000544
25740315	Increased levels of intracellular calcium by A23187 induces polyubiquitination of APP, causing its degradation	APP	351	A23187	D000001	APP is an integral membrane protein, and plays a key role in the pathogenesis of AD; however, the biological function of APP is still unclear	AD	D000544
15972296	Finally, we identified vitamin A acid (RA) as an inducer of human ADAM10 promoter activity	ADAM10	102	vitamin A acid	D014212	The ADAM10 gene encodes a membrane-bound disintegrin-metalloproteinase, which, after overexpression in an Alzheimer disease (AD) mouse model, prevents amyloid pathology and improves long-term potentiation and memory	Alzheimer disease	D000544
17502108	Further, magnesium ion (1mM) enhanced DNA nicking activity of Abeta	Abeta	351	magnesium	D008274	Recently, our laboratory first time has evidenced localization of Abeta immunoreactivity in apoptotic nuclei of degenerating AD brain hippocampal neurons and also showed that Abeta (1-42) binds and alters the helicity of DNA	AD	D000544
19270530	On the other hand, nicotine (nAChR agonist) enhanced the autophagic process and also inhibited cell death following Abeta application	Abeta	351	nicotine	D009538	Extracellular accumulation of beta-amyloid peptide has been reported to be a major cause of Alzheimer disease (AD) and large numbers of autophagic vacuoles accumulate in the brain of AD patient	Alzheimer disease	D000544
22085862	We also found that the stimulative effect of formononetin on a-secretase activity was mainly conducted by upregulating ADAM10 expression at the transcriptional level	ADAM10	102	formononetin	C007768	Formononetin, an active constituent of the Chinese herb Astragali Radix, has been reported to have beneficial effects for Alzheimer's disease (AD)	Alzheimer's disease	D000544
17976912	Taurine slightly decreases beta-amyloid peptide aggregation at a milimolar concentration	beta-amyloid peptide	351	Taurine	D013654	Its concentration is decreased in the brain of Alzheimer's disease (AD) patients	Alzheimer's disease	D000544
24549986	Here, we demonstrated that Betaine reduced Ab levels by altering APP processing in N2a cells stably expressing Swedish mutant of APP	APP	351	Betaine	D001622	Ab was derived from amyloid precursor protein (APP) processing, and was a triggering factor for AD pathological onset	AD	D000544
21460623	Recent work from our laboratory demonstrates that the accumulation of sphingolipids (SLs) decreases the capacity of cells to clear potentially amyloidogenic fragments of the amyloid precursor protein (APP) during autophagy	amyloid precursor protein	351	sphingolipids	D013107	Thus, SL storage could promote the accumulation of Ab in endosomal and lysosomal compartments and thereby induce characteristic cytopathological changes of AD.	AD	D000544
18615702	Memantine has also been shown to reduce the levels of amyloid beta (A beta) peptides in human neuroblastoma cells as well as to inhibit A beta oligomer-induced synaptic loss	A beta	351	Memantine	D008559	Memantine, an N-methyl-D-aspartate (NMDA) receptor antagonist, has been shown to improve learning and memory in several preclinical models of Alzheimer's disease (AD)	Alzheimer's disease	D000544
17059559	Pulse-chase metabolic labeling experiments showed that the degradation of newly synthesized radiolabeled APH-1 proteins was inhibited by lactacystin	APH-1	51107	lactacystin	C067713	Abnormalities of the ubiquitin-proteasome pathway have been implicated in the pathogenesis of AD; while PS and PEN-2 turnover is regulated by this pathway, it is unknown whether the ubiquitin-proteasome pathway is also involved in the degradation of APH-1 protein	AD	D000544
23407961	Treatment with doxycycline for 2 months effectively turned off expression of the human RTN3 transgene, confirming the inducible nature of the system	RTN3	10313	doxycycline	D004318	We reported previously that reticulon-3 (RTN3) immunoreactive dystrophic neurites (RIDNs) are abundantly present in the hippocampus of AD patients, in AD mouse models, and in aged wild-type mice	AD	D000544
17908040	However, thalidomide, a small molecule drug, can inhibit TNF-alpha protein synthesis and, unlike larger molecules, is readily capable of crossing the blood-brain barrier	TNF-alpha	7124	thalidomide	D013792	It has been demonstrated to play a major role in central nervous system (CNS) neuroinflammation-mediated cell death in AD, PD and amyotrophic lateral sclerosis (ALS) as well as several other CNS complications	AD	D000544
16984000	Hydrogen peroxide is catalytically converted to the aggressive hydroxyl radical in the presence of Fe(II) and Cu(I), which renders amyloidogenic proteins such as beta-amyloid and alpha-synuclein (implicated in Alzheimer's disease (AD) and Parkinson's disease (PD), respectively) vulnerable to self-inflicted hydroxyl radical attack	alpha-synuclein	6622	Hydrogen peroxide	D006861	Hydrogen peroxide is catalytically converted to the aggressive hydroxyl radical in the presence of Fe(II) and Cu(I), which renders amyloidogenic proteins such as beta-amyloid and alpha-synuclein (implicated in Alzheimer's disease (AD) and Parkinson's disease (PD), respectively) vulnerable to self-inflicted hydroxyl radical attack	Alzheimer's disease	D000544
24508800	These results suggest that leptin suppresses Ab degradation by NEP through activation of ERK.	NEP	4311	leptin	D020738	Epidemiological studies have suggested an inverse relationship between the adipocytokine leptin levels and the onset of AD	AD	D000544
25165447	Of particular interest are endopeptidases that are sensitive to the neprilysin (NEP) inhibitors thiorphan and phosphoramidon (i.e., are "NEP-like") as these inhibitors induce a dramatic increase in Ab levels in rodents	neprilysin	4311	thiorphan	D015244	Accumulation of the amyloid-beta (Ab) peptide is a central factor in Alzheimer's disease (AD) pathogenesis as supported by continuing evidence	Alzheimer's disease	D000544
25673500	Interestingly, Hg reduced NEP activity at 10 and 20 M, and circular dichroism analysis using human recombinant NEP showed conformational changes after incubation with molar equivalents of Hg	NEP	4311	Hg	D008628	Some studies have involved the exposure to mercury (Hg) in AD pathogenesis; therefore, our aim was to investigate the effects on the anabolism and catabolism of Ab in differentiated SH-SY5Y cells incubated with 1-20 M of Hg	AD	D000544
20493928	Moreover, 17beta-estradiol resulted in elevated brain levels of transthyretin, which inhibits aggregation of Abeta into plaques; though the insulin-degrading enzyme, which breaks down Abeta, was significantly reduced	insulin-degrading enzyme	3416	17beta-estradiol	D004958	Overall, these results support the need for further long-term longitudinal studies to elucidate consequences of menopause as well as hormone therapy on Alzheimer's disease, and explore its potential as a therapeutic avenue for the disease.	Alzheimer's disease	D000544
19384407	Both compounds were found to interfere with the crosslinking of a photoaffinity ATP analogue to IDE, suggesting that they interact with a bona fide ATP-binding domain within IDE	IDE	3416	ATP	D000255	BACKGROUND: Hypocatabolism of the amyloid beta-protein (Abeta) by insulin-degrading enzyme (IDE) is implicated in the pathogenesis of Alzheimer disease (AD), making pharmacological activation of IDE an attractive therapeutic strategy	Alzheimer disease	D000544
22040807	This increase in LRP1 and Ab uptake was observed in up to 10 nm rosiglitazone concentration	LRP1	4035	rosiglitazone	C089730	However, these agents have failed to show a significant beneficial effect on AD in recent clinical trials	AD	D000544
26520569	In addition, simvastatin increased IDE secretion from astrocytes in a time- and dose-dependent manner	IDE	3416	simvastatin	D019821	BACKGROUND: Insulin degrading enzyme (IDE) is a major protease of amyloid beta peptide (Ab), a prominent toxic protein in Alzheimer's disease (AD) pathogenesis	Alzheimer's disease	D000544
16103669	These results indicate an effect of donepezil on specific cognitive domains (attention and memory) in the ApoE epsilon4 carriers with AD	ApoE	348	donepezil	C076946	This might suggest an early identification of AD patients carrying at least one epsilon4 allele as responders to donepezil therapy.	AD	D000544
11320185	Increased cortisol concentrations in apoE-deficient mice suggest that APOE genotype may influence cortisol concentrations in AD	APOE	348	cortisol	D006854	Increased cortisol concentrations in apoE-deficient mice suggest that APOE genotype may influence cortisol concentrations in AD	AD	D000544
20488256	Patients carrying an APOE4 allele demonstrate reduced allopregnanolone levels in temporal cortex (Mann-Whitney p=0.04)	APOE4	348	allopregnanolone	D011280	Evidence suggests that allopregnanolone dysregulation may play a role in the pathophysiology of Alzheimer's disease (AD) and other neurodegenerative disorders	Alzheimer's disease	D000544
8993489	APOE genotype may be a predictor for clinical response to tacrine in AD patients, APOE epsilon 4 associated with a lower probability of cognitive improvement	APOE	348	tacrine	D013619	APOE genotype may be a predictor for clinical response to tacrine in AD patients, APOE epsilon 4 associated with a lower probability of cognitive improvement	AD	D000544
15636076	The subgroup of apoE4 homozygous patients with AD in its mild to moderate stage may be considered as responders to galanthamine.	apoE4	348	galanthamine	D005702	The subgroup of apoE4 homozygous patients with AD in its mild to moderate stage may be considered as responders to galanthamine.	AD	D000544
12468034	ApoE secretion could also be suppressed by inhibiting synthesis of mevalonate, the precursor to both types of protein prenylation, using hydroxyl-3-methylglutaryl coenzyme A reductase inhibitors (statins)	ApoE	348	mevalonate	D008798	Because apoE has been found necessary for plaque development in transgenic models of Alzheimer's disease, suppressing apoE secretion by statins could reduce plaques and, in turn, improve cognitive function.	Alzheimer's disease	D000544
17553597	Our data show that the anti-inflammatory activity of 17beta-estradiol is significantly reduced in APOE4 targeted replacement mice compared to APOE3 mice	APOE4	348	17beta-estradiol	D004958	The apolipoprotein E4 (APOE4) gene is a well-known risk factor for Alzheimer's disease (AD) and other neurological disorders	Alzheimer's disease	D000544
26117305	Taken together, our study reveals that zinc may contribute to the pathogenesis of AD by affecting the proteolysis of ApoE, which to some extent explains why APOE4 carriers are more susceptible to AD.	ApoE	348	zinc	D015032	Taken together, our study reveals that zinc may contribute to the pathogenesis of AD by affecting the proteolysis of ApoE, which to some extent explains why APOE4 carriers are more susceptible to AD.	AD	D000544
10671320	Within AD cases, the levels of TBARS were found to be higher among epsilon4 carriers while the apoE protein concentrations were lower	apoE	348	TBARS	D017392	Within AD cases, the levels of TBARS were found to be higher among epsilon4 carriers while the apoE protein concentrations were lower	AD	D000544
21786198	Increased intracellular calcium levels are functionally linked to presenilin mutations, ApoE4 expression, amyloid plaques, tau tangles and synaptic dysfunction	ApoE4	348	calcium	D002118	In this review, we discuss the role of AD-linked calcium signaling alterations in neurons and how this may be linked to synaptic dysfunctions at both early and late stages of the disease.	AD	D000544
27514990	In addition, we show that apigenin is able to protect iPSC-derived AD neurons via multiple means by reducing the frequency of spontaneous Ca(2+) signals and significantly reducing caspase-3/7 mediated apoptosis	caspase-3	836	apigenin	D047310	These data demonstrate the broad neuroprotective action of apigenin against AD pathogenesis in a human disease model.	AD	D000544
27490211	Tideglusib reported a significant dose-dependent increase in pro-apoptotic proteins (PARP, Caspase-9, Caspase-7, Caspase-3) and tumor-related genes (FasL, TNF-a, Cox-2, IL-8, Caspase-3)	Caspase-9	842	Tideglusib	C520571	Recently, Tideglusib was designed as an 'Orphan Drug' to target the neurodegenerative Alzheimer's disease and gained significant momentum in its function during clinical trials	Alzheimer's disease	D000544
24560791	Our results demonstrated that THA induced dose-dependent apoptosis with cytochrome c release and activation of caspase-3	cytochrome c	54205	THA	D013619	Administration of THA for the treatment of Alzheimer's disease results in a reversible hepatotoxicity in 30-50% of patients, as indicated by elevated alanine aminotransferase levels	Alzheimer's disease	D000544
19804648	RESULTS: We observed that Abeta and nicotine increased the levels of active ERK in distinct cellular localizations	ERK	5594	nicotine	D009538	CONCLUSION: Our findings indicate that NADPH oxidase-dependent redox signaling is required for Abeta-induced activation of ERK, and suggest a similar mechanism may occur during early stages of Alzheimer's disease.	Alzheimer's disease	D000544
25676809	Taken together, our results demonstrated that the ERK signaling pathway mediated the galanin induced up-regulation of M1 in the primary cultured prefrontal cortical neurons, supporting the hypothesis that galanin plays a beneficial role in the development of AD.	ERK	5594	galanin	D019004	Taken together, our results demonstrated that the ERK signaling pathway mediated the galanin induced up-regulation of M1 in the primary cultured prefrontal cortical neurons, supporting the hypothesis that galanin plays a beneficial role in the development of AD.	AD	D000544
16641670	We previously reported that okadaic acid induced predominant activation of caspase-3 in immature neurons, but less activation in mature neurons	caspase-3	836	okadaic acid	D019319	Okadaic acid, a protein phosphatase-2A inhibitor, has been used in Alzheimer's disease research models to increase tau phosphorylation and induce neuronal death	Alzheimer's disease	D000544
24643139	Here we showed that the propofol treatment improved cognitive function and attenuated brain caspase-3 and caspase-9 activation in both aged WT and AD Tg mice	caspase-3	836	propofol	D015742	These results suggested that propofol might improve cognitive function via attenuating the Ab-induced mitochondria dysfunction and caspase activation, which explored the potential that anesthetic propofol could improve cognitive function in elderly and AD patients.	AD	D000544
21704433	Finally, we showed that Ab-induced caspase-3 activation in both cybrid cell lines was prevented by dantrolene, thus implicating ER Ca(2+) release in ER stress-mediated apoptosis	caspase-3	836	dantrolene	D003620	Treated AD cybrids also exhibited decreased cell survival as well as increased caspase-3-like activity, poli-ADP-ribose-polymerase (PARP) levels and terminal deoxynucleotidyl transferase dUTP nick end labeling (TUNEL)-positive apoptotic cells	AD	D000544
23596350	Evidence from preclinical studies suggests that neuroprotection induced by lithium is mainly related to its potent inhibition of the enzyme glycogen synthase kinase-3b (GSK-3b) and its downstream effects, ie, reduction of both tau protein phosphorylation and amyloid-b42 production	glycogen synthase kinase-3b	2932	lithium	D008094	In line with this evidence, observational and case registry studies have shown that chronic lithium intake is associated with a reduced risk of Alzheimer's disease in subjects with bipolar disorder	Alzheimer's disease	D000544
25641096	Excitotoxicity induced by kainic acid (KA) caused GSK-3b truncation at C-terminus and hyperphosphorylation of tau in mouse brain	GSK-3b	2932	kainic acid	D007608	In the present study, we found that GSK-3b was truncated at C-terminus and correlated with over-activation of calpain I in AD brain	AD	D000544
20136701	In addition, melatonin significantly reduced the activation of GSK-3beta, the phosphorylation of tau protein, the glial activation and the Abeta-induced increase of TNF-alpha and IL-6 levels	GSK-3beta	2932	melatonin	D008550	Alzheimer's disease (AD) is a progressive neurodegenerative disorder marked by accumulation of extracellular deposits of amyloid-beta (Abeta) peptide in brain regions that are important for memory and cognition	Alzheimer's disease	D000544
17708655	Manzamine A and related derivatives isolated from a common Indonesian sponge, Acanthostrongylophora, have been identified as a new class of GSK-3beta inhibitors	GSK-3beta	2932	Manzamine A	C078290	These results suggest that manzamine A constitutes a promising scaffold from which more potent and selective GSK-3 inhibitors could be designed as potential therapeutic agents for Alzheimer's disease.	Alzheimer's disease	D000544
23354070	Moreover, molecular dynamics simulations have identified an allosteric mechanism by which binding of palinurin leads to GSK-3b inhibition	GSK-3b	2932	palinurin	C542546	Glycogen synthase kinase 3b (GSK-3b) is widely recognised as a relevant player in the pathogenesis of several highly prevalent disorders such as Alzheimer's disease, mood disorders, diabetes and cancer	Alzheimer's disease	D000544
26806339	Inhibition of Cdk5 with Roscovitine reduced activation of NF-kB and expression of inflammation-related genes, demonstrating the critical role of Cdk5 in regulation of gene transcription during SIR.	Cdk5	1020	Roscovitine	C104586	Cyclin-dependent kinase 5 (Cdk5) is critical for nervous system's development and function, and its aberrant activation contributes to pathomechanism of Alzheimer's disease and other neurodegenerative disorders	Alzheimer's disease	D000544
23592201	The effect of ginsenosides on Alzheimer's disease may be involved with the regulation of activities of cdk5/p25.	cdk5	1020	ginsenosides	D036145	RATIONALE: Cyclin-dependent kinase 5 (cdk5) is a serine/threonine kinase that is reported to play an important role in the pathogenesis of Alzheimer's disease	Alzheimer's disease	D000544
10830966	In cultured primary cortical neurons, excitotoxins, hypoxic stress and calcium influx induce the production of p25	p25	8851	calcium	D002118	These observations indicate that cleavage of p35 to p25 by calpain may be involved in the pathogenesis of Alzheimer's disease.	Alzheimer's disease	D000544
19362124	This effect could be reversed by the addition of tetracycline in the culture medium, suggesting synergistic effects of p35 over-expression and Abeta treatment in the apoptosis of neuronal cells	p35	8851	tetracycline	D013752	Alzheimer disease (AD) is a neurodegenerative disorder characterized by neuronal loss, dementia and pain	Alzheimer disease	D000544
15087549	The crystal structure of Abeta-bound ABAD shows substantial deformation of the active site that prevents nicotinamide adenine dinucleotide (NAD) binding	ABAD	3028	nicotinamide adenine dinucleotide	D009243	These data suggest that the ABAD-Abeta interaction may be a therapeutic target in AD.	AD	D000544
